# Supplementary material for: Data on the effect of a muscimol treatment in caspase activation in descending neurons of lampreys after a complete spinal cord injury
Source: Data Brief. 2018 Nov 6;21:2037–41. doi: 10.1016/j.dib.2018.11.003 (PMC6258874; doi:10.1016/j.dib.2018.11.003)
Supplement: Supplementary file 2 — Supplementary material [file mmc2.xlsx]

## Sheet: Fluorescence intensity
	Control animals
	Larva 1		Larva 2		Larva 3		Larva 4		Larva 5		Larva 6		Larva 7		Larva 8
M1		160125	159588		110814	65824	135392	106781	119455	52231	59210	96636		30465	61954
M2		173747	111042		100397	139704	97656	107350	76707	60795	96764	105348		29808	121130
M3		191609	135729	83609	85919	103020	84300	61186	59380	47835	49653	101975		66043	98242
I1			250110	171677	132170	95762	85223	85541	94457	60774	112609	89615		91491	45290
I2			91709	143179	65716	130644	38548	38212	50953	44133	47415	59395		34272	74437
I3	65055	114585	167792	67917	80153	102603	47160	48995	73255	40825	67196			38118	65040
I4	78245	104680	139908	197606	115331	93431	50980	66819	59016	32419	101259			65054	47276
I5			116177	125062	83099	63549	40698	67779	62636	42179	53152			23782	44533
I6			179533	200961	95712	65838	34380	44729	42479	21673	78633			74703	66085
B1	101689	33178	230434	110061	98116	123008	85237	93171	40499	48499	37069	84752	78564	106269	103327
B2	103331	45178	137867	126795	65345	105289	38861	48526	106950	40719	31941	52016	49654	85602	51604
B3	154052	120340	233498	186090	92689	102413	45370	79633	84405	34986	29709	126331	76422	117148	99544
B4	110947	87612	81790	211817	90955	107056	58171	85588	87283	32409	24919	107001	61387	96691	93524
B5	80303	107120	193423	57187	76557	62595	55783	55215	53031	44246	35718	59905	65536	72264	96203
B6	39725	98954	237056	204610	51412	112406	59820	88893	44029	48190	43188	110571	77601	94869	95174
Mth	70516	43829	232882	156537	61430	74587	63452	109254	75798	41367	26715	92895	72041	114004	101202
Mth'	41330	69708	105851	93126	56690	95707	35977	46129	30791	19936	15806	68145	45564	102250	90262
	Muscimol treated animals
	Larva 1		Larva 2		Larva 3		Larva 4		Larva 5		Larva 6		Larva 7		Larva 8		Larva 9
M1	167765	43233	205314	79952	42973	67283			73608	39720	91658	69971	25503		37652		64842	49959
M2	54249	43400	44725	44945	50612	72893			56654	35937	113105	118533	25605		39996		63007	50386
M3	105048	39596	194246	96635	67204	111684			67863	34995	108222	83891	27376		29601		94695	46907
I1	125750	147417	208871	88510	79470	99931	65069	77085	91982	100627	91849	51343			37232	37558	77346	34723
I2	112483	127354	67617	44633	32473	88730	22794	24590	35816	92630	63360	48718			38132	47815	49476	27334
I3	122203	123624	171254	62296	45238	85034	56571	68179	52679	86395	51726	53612			49550	36457	49723	30885
I4	140454	112964	153357	50855	45095	53418	48949	52362	50135	52730	52298	51052			47812	49367	48259	26939
I5	84085	115928	98518	49675	29678	48462	18340	30412	32108	46523	52348	44488			34171	35963	56865	26819
I6	113262	51302	59419	61751	35941	42093	19275	37516	41805	46389	60730	58026			44007	45696	51297	30065
B1	142072	145238	153532	180211	67864	86688	67004	30690	76682	86244	33745	33805	86478	86638	65090	52399	92709	54157
B2	97235	123745	176170	81493	32772	103357	103352	45152	36824	103731	34290	34189	56927	55381	50297	56378	70128	32802
B3	164144	153385	50382	217540	64650	87948	35591	79679	76024	85237	55270	27746	110084	95785	59238	42593	101205	60692
B4	112354	133547	91290	56539	32395	98629	69348	69187	116395	96776	56085	27746	111067	91783	36484	34866	109570	61630
B5	156340	161244	137616	201652	54000	81452	23273	36263	58379	86357	40539	18733	53128	48204	47368	45078	47389	25984
B6	92273	139697	222067	38590	58592	97295	74062	33587	62105	103688	34026	27546	95500	52799	48389	48409	46110	37797
Mth	208865	165377	184833	196892	68847	48292	28794	45466	76708	51213	77953	34485	54128	90538	78376	67129	98347	49570
Mth'	131315	43975	101555	64991	84102	50392	23272	30332	92212	51149	32443	25019	54128	55170	49059	49399	49215	28524
